# Supplementary material for: The Rickettsia conorii Adr1 Interacts with the C-Terminus of Human Vitronectin in a Salt-Sensitive Manner
Source: Front Cell Infect Microbiol. 2017 Mar 1;7:61. doi: 10.3389/fcimb.2017.00061 (PMC5331051; doi:10.3389/fcimb.2017.00061)
Supplement: Supplemental Table 1 — Table of primers used for site-directed mutagenesis. Forward, reverse and screening primers are listed for each lysine to alanine mutant that was created in this body of work. [file Table1.XLSX]

## Sheet: Sheet1
Primer Sequences
	Name	Sequence
Corresponding plasmid	Individual Loop 3 mutants
AF1	K160A- Forward	5'-GCTTTTGATGCGGAAAAAATTCACTCTAAAGATATTAAAGGTG-3'
	K160A- Reverse	5'-AATTTTTTCCGCTACAAAAGCAGCACCAAC-3'
	K160A- Screening	5'-GTTGGTGCTGCTTTTGTAGCG-3'
AF2	K162A- Forward	5'-GTAAAGGAAGCGATTCACTCTAAAGATATTAAAGGTGG-3'
	K162A- Reverse	5'-AGAGTTAATCGCTTCCTTTACAAAAGCAGCACC-3'
	K162A- Screening	5'-GCTGCTTTTGTAAAGGAAGCG-3'
AF3	K166A- Forward	5'-ATTCACTCTGCGGATATTAAAGGTGGTGTAACTGAC-3'
	K166A- Reverse	5'-TTTAATATCCGCAGAGTGAATTTTTTCCTTTACAAAAGC-3'
	K166A- Screening	5'-AAGGAAAAAATTCACTCTGCG-3'
AF4	K169A- Forward	5'-AAAGATATTGCGGGTGGTGTAACTGACACTTTC-3'
	K169A- Reverse	5'-TACACCACCCGCAATATCTTTAGAGTGAATTTTTTCCTTTAC-3'
	K169A- Screening	5'-GAAAAAATTCACTCTAAAGATATTGCG-3'
AF5	K181A- Forward	5'-GGTACTACTGCGAACAAAACTAACTTTGCTTATCAATTATC-3'
	K181A- Reverse	5'-AGTTTTGTTCGCAGTAGTACCGTTGAAAGTGTC-3'
	K181A- Screening	5'-ACTTTCAACGGTACTACTGCG-3'
AF6	K183A- Forward	5'-ACTAAAAACGCGACTAACTTTGCTTATCAATTATCTTTAGG-3'
	K183A- Reverse	5'-AAAGTTAGTCGCGTTTTTAGTAGTACCGTTGAAAGTG-3'
	K183A- Screening	5'-AACGGTACTACTAAAAACGCG-3'
	Individual Loop 4 mutants
AF7	K215A- Forward	5'-GATTACGGTGCGACAAAAAATACCACCAAAACTATTAAC-3'
	K215A- Reverse	5'-GTATTTTTTGTCCGCACCGTAATCTCTCCAGCTATAAAC-3'
	K215A- Screening	5'-CTGGAGAGATTACGGTGCG-3'
AF8	K217A- Forward	5'-GGTAAAACAGCGAATACCACCAAAACTATTAACGGG-3'
	K217A- Reverse	5'-GGTGGTATTCGCTGTTTTACCGTAATCTCTCCAG-3'
	K217A- Screening	5'-GAGATTACGGTAAAACAGCG-3'
AF9	K221A- Forward	5'-AATACCACCGCGACTATTAACGGGGATAAAGTTAAATTT-3'
	K221A- Reverse	5'-GTTAATAGTGCGGGTGGTATTTTTTGTTTTACCG-3'
	K221A- Screening	5'-GTAAAACAAAAAATACCACCGCG-3'
AF10	K227A- Forward	5'-AACGGGGATGCGGTTAAATTTGGTGGAACCCATTATAAAG-3'
	K227A- Reverse	5'-AAATTTAACCGCATCCCCGTAATAGTTTTGGTG-3'
	K227A- Screening	5'-CAAAACTATTAACGGGGATGCG-3'
AF11	K229A- Forward	5'-GATAAAGTTGCGTTTGGTGGAACCCATTATAAAGGTC-3'
	K229A- Reverse	5'-TCCACCAAACGCAACTTTATCCCCGTTAATAG-3'
	K229A- Screening	5'-ATTAACGGGGATAAAGTTGCG-3'
AF52	K236A- Forward	5'-ACCCATTATGCGGGTCATAACTTAATGGCAGG-3'
	K236A- Reverse	5'-GTTATGACCCGCATAATGGGTTCCACCAAATTTAAC-3'
	K236A- Screening	5'-GGTGGAACCCATTATGCG-3'
	Multiple mutants in Loop 3
AF13	pL3M2- Forward	5'-GTAGCGGAAGCGATTCACTCTAAAGATATTAAAGGTGG-3'
	pL3M2- Reverse	5'-GAGTGAATCGCTTCCGCTACAAAAGCAGC-3'
	pL3M2- Screening	5'-GCTTTTGTAGCGGAAGCG-3'
AF14	pL3M3-Forward	5'-ATTCACTCTGCGGATATTAAAGGTGGTGTAACTGAC-3'
	pL3M3- Reverse	5'-CTTTAATATCCGCAGAGTGAATCGCTTCCGCTAC-3'
	pL3M3- Screening	5'-GCGGAAGCGATTCACTCTGCG-3'
AF15	pL3M4- Forward	5'-GCGGATATTGCGGGTGGTGTAACTGACACTTTG-3'
	pL3M4- Reverse	5'-GTTACACCACCCGCAATATCCGCAGAGTGAATCGC-3'
	pL3M4- Screening	5'-GATTCACTCTGCGGATATTGCG-3'
AF16	pL3M5- Forward	5'-GGTACTACTGCGAACAAAACTAACTTTGCTTATCAATTATC-3'
	pL3M5- Reverse	5'-AGTTTTGTTGCGAGTAGTACCGTTGAAAGTGTC-3'
	pL3M5- Screening	5'-CTTTCAACGGTACTACTGCG-3'
AF25	pL3M6- Forward	5'-ACTGCGAACGCGACTAACTTTGCTTATCAATTATCTTTAG-3'
	pL3M6- Reverse	5'-CAAAGTTAGTCGCGTTCGCAGTAGTACCGTTG-3'
	pL3M6- Screening	5'-AACGGTACTACTGCGAACGCG-3'
AF53	K181A- Forward	5'-GGTACTACTGCGAACAAAACTAACTTTGCTTATCAATTATC-3'
	K181A- Reverse	5'-AGTTTTGTTCGCAGTAGTACCGTTGAAAGTGTC-3'
	K181A- Screening	5'-ACTTTCAACGGTACTACTGCG-3'
AF55	K181,183A- Forward	5'-GGTACTACTGCGAACGCGACTAACTTTGCTTATCAATTATC-3'
	K181,183A- Reverse	5'-AGTCGCGTTCGCAGTAGTACCGTTGAAAGTGTC-3'
	K181A- Screening	5'-ACTTTCAACGGTACTACTGCG-3'
	Multiple mutants in Loop 4
AF17	pL4M2- Forward	5'-GGTGCGACAGCGAATACCACCAAAACTATTAACGGG-3'
	pL4M2- Reverse	5'-GGTGGTATTCGCTGTCGCACCGTAATCTCTC-3'
	pL4M2- Screening	5'-GATTACGGTGCGACAGCG-3'
AF24	pL4M3-Forward	5'-AATACCACCGCGACTATTAACGGGGATAAAGTTAAATTT-3'
	pL4M3- Reverse	5'-GTTAATAGTCGCGGTGGTATTCGCTGTCGC-3'
	pL4M3- Screening	5'-ACAGCGAATACCACCGCG-3'
AF26	pL4M4-Forward	5'-AACGGGGATGCGGTTAAATTTGGTGGAACCCATTATAAAG-3'
	pL4M4- Reverse	5'-AAATTTAACCGCATCCCCGTTAATAGTCGC-3'
	pL4M4- Screening	5'-GACTATTAACGGGAATGCG-3'
AF28	pL4M5- Forward	5'-GATGCGGTTGCGTTTGGTGGAACCCATTATAAAGG-3'
	pL4M5- Reverse	5'-TCCACCAAACGCAACCGCATCCCCGTTAATAG-3'
	pL4M5- Screening	5'-AACGGGGATGCGGTTGCG-3'
AF29	pL4M6- Forward	5'-ACCCATTATGCGGGTCATAACTTAATGGCAGG-3'
	pL4M6- Reverse	5'-GTTATGACCCGCATAATGGGTTCCACCAAACGC-3'
	pL4M6- Screening	5'-GGTGGAACCCATTATGCG-3'
